# Supplementary material for: Leaf Nutritional Content, Tree Richness, and Season Shape the Caterpillar Functional Trait Composition Hosted by Trees
Source: Insects. 2022 Nov 29;13(12):1100. doi: 10.3390/insects13121100 (PMC9785672; doi:10.3390/insects13121100)
Supplement: Supplementary file 1 [file insects-13-01100-s001.zip]

Archive with 1 entries (1 files):
- insects-2061622-supplementary.pdf
